# Supplementary material for: Exploring the Bioactive Potential of Taraxacum officinale F.H. Wigg Aerial Parts on MDA Breast Cancer Cells: Insights into Phytochemical Composition, Antioxidant Efficacy, and Gelatinase Inhibition within 3D Cellular Models
Source: Plants (Basel). 2024 Oct 9;13(19):2829. doi: 10.3390/plants13192829 (PMC11482471; doi:10.3390/plants13192829)
Supplement: Supplementary file 1 [file plants-13-02829-s001.zip]

Archive with 1 entries (1 files):
- plants-3195517-supplementary.pdf
